# Supplementary material for: The predictive value of creatinine clearance for mortality in patients undergoing revascularization
Source: J Cardiothorac Surg. 2021 May 1;16:120. doi: 10.1186/s13019-021-01502-1 (PMC8088555; doi:10.1186/s13019-021-01502-1)
Supplement: Supplementary file 2 — Additional file 2: Figure S2. Distribution of CKD stages determined by eGFR according to the five different formulas. A - Among patients who underwent CABG. B - Among patients who underwent PCI. CKD = Chronic kidney disease; eGFR = estimated glomerular filtration rate; CABG = coronary artery bypass grafting; PCI = percutaneous coronary intervention; CKD-EPI = Chronic Kidney disease Epidemiology Collaboration; MDRD = Modification of Diet in Renal Disease; IB = Inulin clearance–Based equation; CG = Cockcroft–Gault [file 13019_2021_1502_MOESM2_ESM.zip]

Archive with 2 entries (2 files):
- Fig S2/Fig. S2AR1.eps
- Fig S2/Fig. S2BR1.eps
